# Supplementary material for: A History of Heart Failure Is an Independent Risk Factor for Death in Patients Admitted with Coronavirus 19 Disease
Source: J Cardiovasc Dev Dis. 2021 Jun 30;8(7):77. doi: 10.3390/jcdd8070077 (PMC8307512; doi:10.3390/jcdd8070077)
Supplement: Supplementary file 1 [file jcdd-08-00077-s001.zip]

Archive with 1 entries (1 files):
- jcdd-1269193-SI.pdf
